# Supplementary material for: Extracellular vesicles from CLEC2-activated platelets enhance dengue virus-induced lethality via CLEC5A/TLR2
Source: Nat Commun. 2019 Jun 3;10:2402. doi: 10.1038/s41467-019-10360-4 (PMC6546763; doi:10.1038/s41467-019-10360-4)
Supplement: Supplementary file 4 — Source Data [file 41467_2019_10360_MOESM4_ESM.xlsx]

## Sheet: Figure 1
	Source data of Figure 1
Figure 1a	PLT-CD62p		-						Isotype				CLEC2 mAb
		Mock	1	1	1	1	1	1	1	1	1	1	1	1	1	1	1	1
		0.5	1.80706	1.13084	1.28678	0.779297	0.876777	1.37126	1.28649	1.22659	1.22056	1.13367	0.798	0.796592	1.04632	0.699802	0.985034	0.998629
		5	1.78804	1.32243	1.53445	1.16406	2.8981	1.65868	1.75946	1.94864	1.29073	1.2913	1.006	1.29073	1.11717	0.819618	0.657596	1.04594
	PLT-CD63		-					Isotype					aCLEC2 mAb
		Mock	1	1	1	1		1	1	1	1		1	1	1	1
		0.5	1.55574	1.32075	1.16968	1.83212		1.14085	0.967742	1.87591	1.96338		0.745763	0.951574	1.03836	1.01534
		5	1.99324	1.69182	1.03971	2.21533		1.46479	1.30323	2.02555	2.6507		1.62712	1.22276	0.934247	0.985934
	CD41+ EVs/10000 PLTs		-											Isotype
		Mock	1	1	1	0.9	1	0.970639	1.02936	1.05002	0.949983	1.04505	0.954951	1	1	1	1.1	1	0.983628	1.01637	0.993576	1.00642
		0.5	0.825004	1.10098	1.22187	1.2	2.3	1.36315	1.44215	1.31991	1.37429	1.30911	1.28254	1.23984	1.23647	1.27133	1.3	3	1.32783	1.24404	1.42827	1.40418
		5	0.943104	1.27162	1.0762	1.2	2.5	1.18312	1.21383	1.17623	1.12499	1.27299	1.15508	1.2247	1.16056	1.13244	1.3	2.6	1.13987	1.17649	1.6697	1.55032
			CLEC2 mAb
		Mock	1	1	1	0.988483	1.01152	0.924932	1.07507	1.04195	0.958051
		0.5	0.652697	0.800891	1.11287	1.00922	0.967581	0.970147	0.956118	1.34502	1.41631
		5	0.62747	0.916349	0.983088	1.13123	1.13496	1.12063	1.02614	1.36182	1.40455
Figure 1b		WT					CLEC2
	Mock	1	1	1	1	1	1	1	1
	DV 0.1	2.78834	2.10938	1.97917	2.87805	3.09821	1.27303	1.02577	0.376271
	DV 0.3	4.60475	3.60976	3.07143	2.81111	3.22789	0.998355	0.804124	1.01017
	Aggretin 10 nM	8.15983				10.5782	2.29934	1.37371	1.36949
	Aggretin 100 nM	11.8877				7.31292	2.95395	1.7165	1.42373
Figure 1c		Mock							DV
	None	160.578	175.566	43.747	123.254	476.007	195.356	18.929	3929.92	6239.53	2617.69	4455.34	5966.4	2810.44	1458.9
	PLTs	292.861	0	734.321	0	721.823	1128.16	0	15603.8	9257.54	11384.6	15820	14487	8796.29	7322.9
Figure 1d		With PLTs
	DV	11308.2	18688.9	14513.5	15511.4		12941.4	11975.5	14321.2	12884.2	12922.4	16459
	Aggretin	11642.9	11147.8	11123.5	9359.73	19625
		aCLEC2 mAb/PLTs							Isotype/PLT
	DV	2107.49	2830.35	2947.01	3217.12	2374.83	2581.76	2269.97	14487	15603.8	11384.6	14487
	Aggretin	1297.13	1180.47	1672.1	1662.38				11642.9	11147.8	11123.5	9359.73	19625
Figure 1e		WT					CLEC2
	DV	2726.19	3237.26	2797.71	2957.42		388.86	641.62	465.938	351.363	592.318
	Aggretin	1768.62	2164.43	2641.47	1670.02	1935.97	88.8823	0	0	20.1374	113.88

## Sheet: Figure 2
Source data of Figure 2
Figure 2a		-				mIgG1 30g/PMNs				hCLEC5A mAb 3g/PMNs				hCLEC5A mAb 10g/PMNs				hCLEC5A mAb 30g/PMNs
	DV	12496.6	5342.31	4054.22	3969.49	2466.25	2366.26	4498.74	3418.27	1779.73	2472.74	2758.82	6318.28	1450.59	2695.64	3460.86	174.292	0	41.316	105.201	0
	DV+PLT	12084.2	12700.1	20778	12196.7	17331.8	15384.8	12290.1	14920.4	9506.94	7112.67	7578.61	8395.21	4137.89	4621.88	2205.39	3255.66		7828.94	4436.83	5117.33
Figure 2b		Isotype
	DV	13857.9	12177.5	18132.6	9958.23	10181.8	14580.1		12634.5	20333.2	14321.2	10529.8	7797.34	18949.3	12941.4	11975.5	14080.2	6668.26	13556	13659.4
	Aggretin	8790.96	7310.53	5703.02	5058.62	8255.59	7896.64	8137.59	10973.5	10863.8	13696.2	11197.8	13526.1		8516.38	8757.33	6059.97	8438.26		5455.15
		aCLEC5A mAb
	DV	3685.47	4863.84	4446.51	3540.34	3180.65			2047.77	2835.9	979.095	-1106.17	2889.37	2593.56	4683.69	5050.32	5412.8
	Aggretin	4507.62	7440.72	12509.1	6610.23	2230.16	1371.89	1384.39	1326.29	5217.67	6082.19	5475.98	8507.02	1572.11	713.837	726.335
		aTLR2 mAb
	DV	5987.34	9660.65	5690.14	4624.25	3842.37	9350.67	5690.67	11229.7	7913.67	9043.67
	Aggretin	3678.49	3748.62	2589.69	2551.5	4004.86	5847.67	7327.67	7720.67	6090.67	11032.7
		aCLEC5A/TLR2 mAb
	DV	2883.12	1519.33	4081.64	3419.89	7169.61	7097.39	-3048.85	-2803.73	-3310.64	-3210.64	-3630.75
	Aggretin	480.52	986.039	4682.3	754.806	2538.7	3342.12	-1046.91	2666.7	-775.405	1928.56	-2174.61	2257.01
Figure 2c		wt
	DV	1208.94	1366.22	1768.62	822.6	913.4	1313.33
	Aggretin	243.385	0	0	0	0	0
	DV+PLT	2035.27	3595.57	2723.41	2492.87	2037.35	3116.09	3089.7	3166.09	2555.02	2749.45
	Aggretin_PLT	5044.77	3561.54	4865.61	4985.05	5334.33	1710.64	1330.81	1255.12
		5a ko
	DV	0	132.629	0	0	0	0	0	0
	Aggretin	0	0	0	0	0	0	0	0
	DV+PLT	182.973	598.22	1938.4	1871.04	1303.72	536.419	608.636	497.534
	Aggretin_PLT	966.943	1487.74	350.321	0	2394.61	1138.46	316.296	859.312
		TLR2 KO
	DV	958.262	1081.87	706.546
	Aggretin	0	0	0
	DV+PLT	1489.47	1554.05	1850.56	1088.12	956.875	715.92	957.568	750.639
	Aggretin_PLT	1481.84	1352.68	1321.43	780.499	1890.14	679.116	401.359	1070.06
		5A/TLR2 KO
	DV	0	127.999	0	0	0	0	0	0	0
	Aggretin	0	0	0	0	0	0	0	0	0
	DV+PLT	0	722.863	0	0	0	0	87.493	218.965	364.093
	Aggretin_PLT	0	686.755	0	758.277	0	0	0	0	0

## Sheet: Figure 3
Source data of Figure 3
Figure 3a	CD41+EV/CD62P		None										Isotype				CLEC2 mAb
		Mock	1	1	1	1	1	1	1	1	1	1	1	1	1	1	1	1	1	1
		0.5	0.876777	1.38053	1.41485	1.66272	1.82253	1.31367	1.97521	1.60714	0.974729	1.19658	1.19194	1.78095	1.26316	2.1875	1.37548	0.985034	1.06609	0.879342
		5	2.8981	2.38938	1.91703	1.07527	1.33516	1.77019	2.6584	1.54911	1.74368	2.95727	2.42891	0.938095	1.10526	1.64062	0.812261	0.657596	1.46261	1.01463
	CD41+EV/CD63		None						Isotype						CLEC2
		Mock	1	1		1	1	1	1	1	1	1	1	1	1	1	1	1	1	1
		0.5	1.76344	1.39344	1.27737	1.46154	1.19231	1.24551		1.40876	1.88304	1.24847	1.02857	1.34727	1.08976	0.868726	0.90894	0.948378	0.984887	0.583942
		5	1.39785	1.52047	4.61201	1.50202	1.48462	0.723353	1.69262	4.33382		1.45705	1.29143	1.62727	1.12284	0.918919	1.10431	1.059	0.942066	0.770073
Figure 3b		No PLTs							PLTs								Evs
	DV	3929.92	6239.53	2617.69	4455.34	5966.4	2810.44	1458.9	15603.8	10069.4	12699.8	14580.1	10529.8	12634.5	20333.2	14321.2	8453.2	8763.43	8327.17	9572.91
	Aggretin	0	94.437	792.649	17.013	0	0	0	8845.88	8790.96	8845.88	10973.5	10863.8	13696.2	11197.8	13526.1	7091.15	7172.39	4972.55	5260.03
Figure 3c		PLTs				Isotype/PLTs				CLEC2 mAb/PLTs
	DV	4394.82	5986.98	7155.21	8327.17	4080.95	8763.43	6220.38	8453.2	3324.76	1303.87	2269.97	1858.2
Figure 3d		Isotype				aCLEC5A mAb										aTLR2 mAb								aCLEC5A/TLR2 mAb
	DV	9572.91	8327.17	8763.43	9572.91	6693.26	6665.48	6282.18	4987.14	4540.64	2446.54	2929	2694.41	3137.27	3379.61	2478.29	7322.67	3719.18	8400.67	2478.29	7322.67	3719.18	8400.67	-2640.31	5210.51	3443.27	506.445	1584.84	1307.08	-1769.08	497.418
	Aggretin	7091.15	7172.39	5260.03	8766.26	2762.99	2829.65	4450.37	5551.68	2891.45	2627.58	6973.1	5480.15			7177.26	7850.82	3696.26	3696.26					-2133.41	516.397	-2778.5	-1989.21	334.235	-1708.67	-1862.83	-1235.09

## Sheet: Figure 4a&b&d&e
Source data of Figure 4a.4b.4d.4e
Figure 4a		Exsomes			Microvesicles
	Mock	1.25405	0.418355	0.764159	6.29687	3.90206	0.0499198
	Aggretin	13.0671	14.3772		29.1527	22.9347	30.019
	0.5	3.50585	7.20252	3.2112	8.65934	4.80374	6.47158
	5	13.3185	13.6451	19.7706	59.0852	38.447	51.4737
Figure 4b		0-50			50-100			100-150			150-200			200-250			250-300			300-350
	Mock	0.0004816	0.0001222	0	1.25357	0.418233	0.764159	2.66519	2.02155	1.59913	2.09723	1.261	0.82602	1.26332	0.560192	0.76077	0.306995	0.0593196	0.0252941	0	0	0
	Thrombin	0.128511	0	0.0021399	8.51394	10.169	8.12772	10.6238	6.89253	7.73602	4.46277	4.58772	2.97995	1.52824	2.10981	1.13576	2.6157	2.38808	1.34926	0.734169	0.6963	1.114
	Aggretin	0	0	0	13.0671	14.3772	2.3395	16.2436	11.904	21.0438	4.11593	5.40409	5.13625	5.54287	3.24202	1.93442	1.19917	1.2616	1.49785	1.93983	1.14876	0.0253563
	0.5	0	0.0001114	0.007684	3.50585	7.2024	3.20352	6.70779	2.8461	4.4664	1.46778	0.927235	1.80573	4.1e-06	0.868513	0.0328373	0.48371	0.161832	0.0128775	0.000122	8.39e-05	0.148917
	5	0	0.0001272	0.0082935	13.3185	13.2634	19.7623	31.3838	18.5172	27.3212	16.5222	7.30977	9.51923	2.98471	7.19177	8.19183	5.61923	2.11112	2.84356	0.46933	2.53005	1.48611
		350-400			450-500			550-600			650-700			700-750
	Mock	0	0	0	0	0	0	0	0	0	0	5.96e-05	0	0	3.6e-06	0
	Thrombin	0.0032631	0.359422	0.381026	0	0.0050647	0.0045379	0	0	9.3e-06	0	0	0.188276	0	0	0.0186593
	Aggretin	0.143205	4.2e-06	0.000274	0	0	0.0708068	0	0	0.340523	0	0	0.0048147	0	0	0
	0.5	0	0	0.0061787	0	0	0	0	0	0	0	0	0	0	0	0
	5	0.399795	0.482183	1.81325	1.16869	0.022942	0.282179	0.0360586	0.0921723	0.0149057	0.14974	0.18521	0.0011762	0.350361	0.0046363	0.0002223
Figure 4d		Isotype						aCLEC5A mAb			aTLR2 mAb						aCLEC5A mAb+aTLR2 mAb
	Mock	142.35	-1097.83	1691.53	1655.42	1058.25		50	104	199	-12556.2	-12042.4	-12819.4	-9832.12	-14086		-24741.1	230	21	132	221
	Aggretin	12411.5		5299.31	18154.8			89	132	125	10051.7		14261.1	5210.44			-23910.6	189	22	123	128
	0.5	20031	14791.2	15359.2	16823	21775.3	16823	67	128	118	15900.6	12548.7	21809.4				-18574.2	177	32	154	152
	5		30935.1	21809.4		25759.7		78	99	209	14888.9	19860.7	26163.9	25199.4	21809.4	31169.8	-34726.4	167	45	99	205
Figure 4e		Isotype					CLEC5A mAb				TLR2 mAb				CLEC5A mAb+TLR2 mAb
	Mock	-1587.37	15.971	550.65	724.942	-1253.37	-14176.6	-11018.6	-13300.3	-13463.5	-1895.96	-3004.21	1406.55	1161.45	178	135	0	0
	Aggretin	5567.61	4656.57	6868.89	7875.06	7215.39	8128.52	10781.5	8865.64	8794.13	467.742	660.792	160.822	-512.038	80	104	0	0
	0.5	12342.1	14677.3	15237.7	8689.59	10944.1	15525.2	12557.3	10138.1	6428.65	5649.97	3961.21	4664.58	4391.86	76	150	0	0
	5	21893.4	16406.3	17520.8	15788.3	25199.4	15990.4	21775.3	23276.6	11375.5	5333.35	4538.9	5779.77	5257.59	100	180	0	0

## Sheet: Figure 4c
Source data of Figure 4c
Figure 4c, left
Figure 4c, right

## Sheet: Figure 5
	Source data of Figure 5
	Figure 5a		Mock					DV				Evs				DVEVs
		no PMN	0.182	0.104	0.674	0.148	0.336	0.743	0.268	0.16	0.573	0.579	0.38	0.182	0.329	1.12	1.541	0.413
		With PMN	0.172	0.759	0.264	0.6		0.851	1.657	1.427	2.133	0.598	0.431	0.211	0.387	3.396	2.631	3.22
		PMN+Dnase I	0.534	0.164	0.557	0.21		0.152	0.418	0.23	0.384	0.642	0.256	0.669	0.275	0.884	0.971	0.13
	Figure 5b		Isotype/DV-Evs
		iso/PMN/DV-Evs	1.949	1.949	2.631	3.396	3.22	2.631	2.309
		CLEC5A mAb/PMN/DV-Evs	0.894	1.285	1.507
		TLR2 mAb/PMN/DV-Evs	1.654	1.337	1.908
		CLEC5A+TLR2 mAb/PMN/DV-Evs	0.897	0.132	0.897	0.132
	Figure 5c		stat1				stat1-dnase i
		spleen	55.5325	50.5567	87.8532	60.7502	31.9025	21.0036	30.3541
		kidney	33.3835	22.3114	24.0905	17.0276	20.6751	5.86364	11.0214
		liver	6.72993	3.78951	4.04293	5.36481	2.93487	2.39256	6.62
		small intestine	22.7431	29.3872	35.8641	20.6695	9.39018	4.30839	9.55
	Figure 5d-stat1-/- ko (left)		Saline						Isotype						TLR2 mAb
		Spleen	56.63	73.71	55.5325	49.6066	49.6066	60.7502	55.5325	49.6066	41.2384	43.5385	50.5567	85.9	39.217	34.4104	41.426	46.1465
		Kidney	33.3835	34.5469	44.9089	29.82	42.28	26.67	45.7484	43.5361	32.448	29.82	42.28	26.67	29.7306	22.1729	27.56	26.95
		Liver	23.7157	8.03277	7.97005	14.3861	17.97	16.73	15.865	8.25246	18.9367	11.9483	8.87855	16.73	5.63092	7.29162	4.96291	8.65882
		Small instestine	22.7431	29.1615	17.0511	25.35	34.27	25.07	29.3872	25.07	22.2017	20.4361	25.35	34.27	11.9511	14.496	14.6441	14.1355
	Figure 5d-stat1-/-clec5a-/- dko (right)		Saline					Isotype				TLR2 mAb
		Spleen	38.2552	38.749	51.7563	45.7231	48.91	48.189	51.9442	40.0878	38.0917	35.0876	33.1887	39.7268	48
		Kidney	20.5219	20.8594	43.5666	31.8465	21.1267	32.5346	35.485	23.4	35.46	23.6317	22.5529	15.1198	21.52
		Liver	6.38971	5.24301	6.06066	4.48709	6.13611	6.3286	6.30646	7.29274	10.12	6.85866	7.54878	5.47476	7.29389
		Small instestine	14.8512	15.5594	12.5377	14.7872	14.3474	13.6782	14.7035	12.8286	27.62	10.2876	7.13237	11.1199	9.75612

## Sheet: Figure 6c&6d
	Source data of Figure 6c.6d
Figure 6c		stat1								stat1clec5a
	Mock	119.653	109.503	83.0751	87.769					100.289	103.603	88.6932	88.3785	111.996	107.04
	Isotype	70367	64733.6	56168.8	87682.1	48046	45491.3	69467.1	34653.6	14979.9	14406.5	31790.3	19528.4	15168.6	28966.9
	DNase I	33557.6	33805.4	28272.7	28175.2	33245.9	22413.9	35760	35569	15310.3	10375.7	16697.8	14230.5	12902.4	11029.9
	TLR2 mAb	23644.3	24444.5	20794.8	29977.4	35995.9	32035.4	24135	30104.3	16157.4	10654	17388.8	14672.3	12920.1	11027.8
Figure 6d		stat1								stat1/clec5a
	Mock	181.192	197.455	62.1934	96.9883	28.4346	33.7364			82.041	115.028	71.7848	128.141	103.006
	Isotype	10954.5	13155.5	16842.5	14396.3	11108.2	10350.9	13473.5	22336.8	8287.54	3477.22	8671.36	6221	6477.22	8506.3	4390.24	4551.28
	DNase I	4213.27	3050.02	3806.83	4304.13	4695.09	4282.63	3826.46	4735.27	3659.21	2831.78	2901.78	2830.88	1814.51	3005.59	2039.59	2070.67
	TLR2 mAb	5680.55	7733.51	5239.22	2452.86	5041.61	7954.91	5600.94	9301.45	3471.64	2917.33	1567.43	2576.69	2017.14	2641.64	2509.2	2594.82

## Sheet: Figure 7b&7c
Source data of Figure 7b.7c
Figure 7a	TNF-alpha
	DV	663.366	701.529	529.087	470.683	357.895	545.357	501.467
	DV-EVs	940.049	959.131	850.487	615.362	829.192	969.645	1340.66
		IL-6
	DV	239.74	163.777	117.408	135.413	190.503
	DV-EVs	306.766	199.525	259.026	357.169	229.841
Figure 7b	TNF-alpha
		Isotype
	DV	3298.55	3429.71	2559.27	2491.71	2355.19	2220.22	5951.26	5417.78	2616.16	2367.25	2599.05	2692.74	2574.07	2218.08	2386.71	2661.51
	DV-EVs	3317.29	2917.57	5472.03	5354.48	3343.72	3026.37	6321.98	6321.98	3654.54	3248.59	3261.08	3036.24	3429.71	3298.55
		CLEC5A mAb
	DV	1851.81	1928.41	1968.53	2008.66	1874.58	1943.28
	DV-EVs	2642.77	2467.9	2642.77	2467.9	2242.79	2267.68	2242.79	2267.68
		TLR2 mAb
	DV	2367.97	2261.8	2367.97	2261.8	2242.79	2516.6	2253.05	2668.89	4251.36	3934.89	2242.79	2516.6	2205.59	2149.38
	DV-EVs	2205.59	2149.38	2205.59	2149.38	2491.71	2505.93	2781.97	3150.39	5336.4	5462.99	2491.71	2505.93	2492.88	2542.84	2367.97	2261.8
		CLEC5A mAb+TLR2 mAb
	DV	2011.98	2386.71	2011.98	2143.23	1976.1	2070.67	2077.96	1680.37	1702.25	2143.23	1976.1	1618.51	450.603
	DV-EVs	1926.32	2189.45	1926.32	2189.45	2011.98
	IL-6
		Isotype
	DV	1120.62	2306.75	2052.42	1120.62	270.032	238.761	1410.31	1322.25	1654.93	1675.3	1055.11	1399.52	158.176	1120.62
	DV-EVs	1610.82	2209.2	2048.93	1610.82	719.977	332.572	1551.57	1793.73	1906.76	1891.95	1130.3	1431.05	389.191	325.988
		CLEC5A mAb
	DV	723.505	723.505	1002.73	144.95	254.397	204.017	223.126	1263.54	1179.15	161.332	180.736	-75.0174	-103.349	1139.24
	DV-EVs	742.12	1170.27	742.12	1170.27	242.236	197.068	210.965	283.93	1127.78	201.352	435.407	27.4135	-9.636	1195.09
		TLR2 mAb
	DV	1406.06	1139.24	276.981	200.542	1439.66	1366.28	207.416	215.905
	DV-EVs	1592.2	1195.09	224.863	296.09	1368.11	447.534	423.28	73.1804
		CLEC5A mAb+TLR2 mAb
	DV	698.685	698.685	125.841	115.417	75.4608	174.483	116.462	204.99	-105.529	-114.246
	DV-EVs	915.86	953.09	915.86	953.09	118.892	157.111	176.221	141.476	175.885	310.497
Figure 7c	TNF-alpha	DV			DV+Isotype			DV+TLR2 mAb
	stat1-/-	5.5779	6.5207	5.20437	4.00856	6.54196	6.65771	2.6839	2.40009	4.53154
	stat1-clec5a-/-	1.38854	1.51343	0.84298	1.61775	1.06071	1.33793	0.925188	0.533658	0.424603
	IL-6	DV			DV+Isotype			DV+TLR2 mAb
	stat1-/-	9.32349	8.94369	11.9233	9.42348	10.456	7.11992	2.33199	1.77342	1.66521
	stat1-/-clec5a-/-	0.248542	0.253582	0.683563	0.260711	0.927325	0.683563	0.226336	0.0252202	0.041647
	IL-1Beta	DV			DV+ISO			DV+TLR2
	stat1-/-	1.03059	1.17566	1.26456	1.08998	1.06017	1.28221	0.163722	0.163722	0.218287
	stat1-/-clec5a-/-	0.256723	0.144477	0.585974	0.160307	0.45657	0.284852	0.0196697	0.0043023	0.00741313
